# Supplementary material for: Influence of Ovarian Status and Steroid Hormone Concentration on Day of Timed Artificial Insemination (TAI) on the Reproductive Performance of Dairy Cows Inseminated with Sexed Semen
Source: Animals (Basel). 2023 Mar 1;13(5):896. doi: 10.3390/ani13050896 (PMC10000115; doi:10.3390/ani13050896)
Supplement: Supplementary file 1 [file animals-13-00896-s001.zip]

Archive with 1 entries (1 files):
- animals-2175495-supplementary.pdf
